# Supplementary material for: Inconsistency in the use of the term “validation” in studies reporting the performance of deep learning algorithms in providing diagnosis from medical imaging
Source: PLoS One. 2020 Sep 11;15(9):e0238908. doi: 10.1371/journal.pone.0238908 (PMC7485764; doi:10.1371/journal.pone.0238908)
Supplement: S1 File — (XLSX) [file pone.0238908.s001.xlsx]

## Sheet: Sheet1
Author	Year	Journal	Within-subject variable (unique # within a journal)	Journal category 1, Medical journals 2, Non-medical journals	Field of study 1, Radiology 2, Others	Year of print publication 1, Before 2018 2, 2018 3, After 2018	Journal impact factor 1, <5 2, 5 to 10 3, >10 4, Unavailable	Nature of test data 1, Held-out dataset 2, Not held-out dataset	Terminology usage 0, tuning alone 1, 'both tuning & testing' or testing alone
Abbasi-Sureshjani S et al	2018	VipIMAGE 2017	1	1	2	2	4	1	1
Abidin AZ et al	2018	Computers in Biology and Medicine	1	1	1	2	1	2	0
Abraham B et al	2018	Biocybernetics and Biomedical Engineering	1	1	1	2	1	2	1
Adams M et al	2019	Journal of Medical Imaging and Radiation Oncology	1	1	1	3	1	1	0
Ahmed HM et al	2018	Applied Optics	1	2	1	2	1	1	1
Ahmedt-Aristizabal D et al	2018	Epilepsy and Behavior	1	1	2	2	1	2	1
Akbulut A et al	2018	Computer Methods and Programs in Biomedicine	1	1	1	2	1	2	0
Akhavan Aghdam M et al	2018	Journal of Digital Imaging	1	1	1	2	1	2	1
AlAgha AS et al	2018	Artificial Intelligence in Medicine	1	1	2	2	1	2	1
Al-Antari MA et al	2018	International Journal of Medical Informatics	1	1	1	2	1	2	0
Al-Bander B et al	2018	Biomedical Signal Processing and Control	1	1	2	2	1	1	0
Ali I et al	2018	Frontiers in Oncology	1	1	1	2	1	2	0
Al-Masni MA et al	2018	Computer Methods and Programs in Biomedicine	2	1	1	2	1	2	0
An G et al	2018	Journal of Healthcare Engineering	1	1	2	2	1	1	1
Anton Apreutesei N et al	2018	Computer Methods and Programs in Biomedicine	3	1	2	2	1	1	0
Ardila D et al	2019	Nature Medicine	1	1	1	3	3	1	1
Areeckal AS et al	2018	Osteoporosis International	1	1	1	2	1	1	0
Ariji Y et al	2019	Oral Surgery, Oral Medicine, Oral Pathology and Oral Radiology	1	1	1	3	1	2	0
Aubreville M et al	2019	International Journal of Computer Assisted Radiology and Surgery	1	1	2	3	1	2	0
Awan R et al	2018	PLoS ONE	1	2	2	2	1	2	1
Azizi S et al	2018	IEEE Transactions on Medical Imaging	1	1	1	2	2	1	0
Azizi S et al	2018	International Journal of Computer Assisted Radiology and Surgery	2	1	1	2	1	1	1
Bandeira Diniz JO et al	2018	Computer Methods and Programs in Biomedicine	4	1	1	2	1	1	0
Banerjee I et al	2018	Computerized Medical Imaging and Graphics	1	1	1	2	1	2	0
Becker AS et al	2017	Investigative Radiology	1	1	1	1	2	1	0
Becker AS et al	2018	British Journal of Radiology	1	1	1	2	1	1	1
Becker AS et al	2018	International Journal of Tuberculosis and Lung Disease	1	1	1	2	1	1	1
Betancur J et al	2018	JACC: Cardiovascular Imaging	1	1	1	2	3	2	0
Bevilacqua V et al	2019	Cognitive Systems Research	1	2	1	3	1	1	0
Bien N et al	2018	PLoS Medicine	1	1	1	2	3	1	1
Biswas M et al	2018	Computer Methods and Programs in Biomedicine	5	1	1	2	1	2	1
Bk A et al	2018	PeerJ	1	2	1	2	1	1	1
Blau N et al	2018	International Journal of Computer Assisted Radiology and Surgery	3	1	1	2	1	1	1
Brinker TJ et al	2019	European Journal of Cancer	1	1	2	3	2	1	0
Brown JM et al	2018	JAMA Ophthalmology	1	1	2	2	2	1	1
Burlina P et al	2018	JAMA Ophthalmology	2	1	2	2	2	1	0
Burlina PM et al	2018	JAMA Ophthalmology	3	1	2	2	2	1	0
Byra M et al	2019	Medical Physics	1	1	1	3	1	2	0
Cao R et al	2019	IEEE Transactions on Medical Imaging	2	1	1	3	2	2	0
Catic A et al	2018	BMC Medical Genomics	1	1	1	2	1	2	1
Causey JL et al	2018	Scientific Reports	1	2	1	2	1	1	1
Ceschin R et al	2018	Neuroimage	1	1	1	2	2	2	1
Chang K et al	2018	Clinical Cancer Research	1	1	1	2	2	1	0
Chang P et al	2018	American Journal of Neuroradiology	1	1	1	2	1	2	1
Chari PS et al	2018	Indian Journal of Hematology and Blood Transfusion	1	1	2	2	1	1	1
Charron O et al	2018	Computers in Biology and Medicine	2	1	1	2	1	1	0
Chee CG et al	2019	American Journal of Roentgenology	1	1	1	3	1	1	1
Chen PJ et al	2018	Gastroenterology	1	1	2	2	3	1	1
Cheng PM et al	2018	Abdominal Radiology	1	1	1	2	1	1	0
Choi H et al	2018	Behavioural Brain Research	1	2	1	2	1	2	1
Choi KJ et al	2018	Radiology	1	1	1	2	2	1	1
Chougrad H et al	2018	Computer Methods and Programs in Biomedicine	6	1	1	2	1	2	0
Chudzik P et al	2018	Computer Methods and Programs in Biomedicine	7	1	2	2	1	2	0
Chung SW et al	2018	Acta Orthopaedica	1	1	1	2	1	2	1
Ciompi F et al	2017	Scientific Reports	2	2	1	1	1	1	1
Codella NCF et al	2017	IBM Journal of Research and Development	1	2	2	1	1	2	0
Coenen A et al	2018	Circulation. Cardiovascular imaging	1	1	1	2	2	1	1
Coudray N et al	2018	Nature Medicine	2	1	2	2	3	1	0
Cruz-Roa A et al	2018	PLoS ONE	2	2	2	2	1	1	0
da Silva GLF et al	2018	Computer Methods and Programs in Biomedicine	8	1	1	2	1	1	1
Das DK et al	2018	Tissue and Cell	1	2	2	2	1	1	1
De Fauw J et al	2018	Nature Medicine	3	1	2	2	3	1	0
Devikanniga D et al	2018	Healthcare Technology Letters	1	1	1	2	4	2	1
Ding Y et al	2019	Radiology	2	1	1	3	2	1	0
Diniz PHB et al	2018	Computer Methods and Programs in Biomedicine	9	1	1	2	1	1	0
Esteva A et al	2017	Nature	1	2	2	1	3	2	0
Feng Y et al	2019	IEEE/ACM Transactions on Computational Biology and Bioinformatics	1	2	1	3	1	1	0
Ferreira Junior JR et al	2018	Computer Methods and Programs in Biomedicine	10	1	1	2	1	1	1
Fujisawa Y et al	2019	British Journal of Dermatology	1	1	2	3	2	1	1
Gao XW et al	2018	Molecular Pharmaceutics	1	1	1	2	1	1	0
Gastounioti A et al	2018	Academic Radiology	1	1	1	2	1	1	0
Godlin Atlas L et al	2018	Biomedical Research (India)	1	1	2	2	4	1	1
Gómez-Valverde JJ et al	2019	Biomedical Optics Express	1	1	2	3	1	2	0
Gopakumar GP et al	2018	Journal of Biophotonics	1	2	2	2	1	2	0
Grewal M et al	2018	2018 IEEE 15th International Symposium on Biomedical Imaging (ISBI 2018)	1	1	1	2	4	1	0
Guo J et al	2018	Computer Methods and Programs in Biomedicine	11	1	1	2	1	2	0
Gupta A et al	2018	Medical Physics	2	1	1	2	1	1	0
Haenssle HA et al	2018	Annals of Oncology	1	1	2	2	3	1	0
Hamm CA et al	2019	European Radiology	1	1	1	3	1	2	1
Han G et al	2018	Medical and Biological Engineering and Computing	1	1	1	2	1	1	0
Han SS et al	2018	Journal of Investigative Dermatology	1	1	2	2	2	1	1
Han SS et al	2018	PLoS ONE	3	2	2	2	1	1	1
Heinsfeld AS et al	2018	NeuroImage: Clinical	1	1	1	2	1	2	0
Hirasawa T et al	2018	Gastric Cancer	1	1	2	2	2	1	0
Hou Z et al	2018	Journal of Thoracic Disease	1	1	1	2	1	1	1
Hu J et al	2019	IEEE Transactions on Medical Imaging	3	1	2	3	2	1	0
Hwang DK et al	2019	Theranostics	1	1	2	3	2	1	0
Hwang EJ et al	2019	JAMA Network Open	1	1	1	3	4	1	1
Hwang EJ et al	2019	Clinical Infectious Diseases	1	1	1	3	2	1	1
Ishioka J et al	2018	BJU International	1	1	1	2	1	1	1
Islam J et al	2018	Brain Informatics	1	1	1	2	4	2	0
Jin B et al	2018	Epilepsia	1	1	1	2	2	2	1
Jin H et al	2018	Medical Physics	3	1	1	2	1	2	0
Jones CA et al	2018	Neurogastroenterology and Motility	1	1	2	2	1	1	0
Kaur J et al	2018	Biocybernetics and Biomedical Engineering	2	1	2	2	1	1	0
Kermany DS et al	2018	Cell	1	2	2	2	3	1	1
Kim DH et al	2018	Clinical Radiology	1	1	1	2	1	1	0
Kim EK et al	2018	Scientific Reports	3	2	1	2	1	1	0
Kim J et al	2018	Human Brain Mapping	1	1	1	2	1	2	1
Kim SM et al	2012	Journal of Digital Imaging	2	1	1	1	1	1	1
Kim Y et al	2019	Investigative Radiology	2	1	1	3	2	1	0
Kise Y et al	2019	Dentomaxillofacial Radiology	1	1	1	3	1	1	0
Ko SY et al	2019	Head and Neck	1	1	1	3	1	2	0
Kong X et al	2018	EBioMedicine	1	1	2	2	2	1	1
Kong Y et al	2019	Neurocomputing	1	2	1	3	1	2	0
Kumagai Y et al	2019	Esophagus	1	1	2	3	1	1	0
Kusumoto D et al	2018	Stem Cell Reports	1	2	2	2	2	2	1
Lam C et al	2018	Investigative Ophthalmology and Visual Science	1	1	2	2	1	1	0
Lee H et al	2019	Nature Biomedical Engineering	1	1	1	3	3	1	0
Lee H et al	2018	Medical Physics	4	1	1	2	1	2	1
Lee J et al	2018	Medical Physics	5	1	1	2	1	1	1
Lee JH et al	2018	Journal of Dentistry	1	1	1	2	1	1	0
Lee JH et al	2018	Journal of Periodontal & Implant Science	1	1	1	2	1	1	0
Lee JS et al	2019	Dentomaxillofacial Radiology	2	1	1	3	1	1	0
Li C et al	2018	Cancer Communications	1	1	2	2	1	1	1
Li X et al	2019	Lancet Oncology	1	1	1	3	3	1	1
Li X et al	2019	IEEE Transactions on Cybernetics	1	2	2	3	3	2	1
Li Y et al	2018	International Journal of Computer Assisted Radiology and Surgery	4	1	2	2	1	2	0
Li Y et al	2018	Sensors	1	2	2	2	1	1	1
Li Z et al	2018	Ophthalmology	1	1	2	2	2	1	1
Li ZC et al	2018	European Radiology	2	1	1	2	1	1	1
Liang S et al	2018	Genes	1	1	1	2	1	1	1
Lindsey R et al	2018	Proceedings of the National Academy of Sciences of the United States of America	1	2	1	2	2	2	0
Liu J et al	2018	European Radiology	3	1	1	2	1	1	0
Liu M et al	2018	IEEE Journal of Biomedical and Health Informatics	1	1	1	2	1	1	0
Liu M et al	2018	Frontiers in Neuroinformatics	1	2	1	2	1	2	0
Liu M et al	2018	Medical Image Analysis	1	1	1	2	2	1	1
Liu M et al	2018	Neuroinformatics	1	2	1	2	2	2	0
Long E et al	2017	Nature Biomedical Engineering	2	1	2	1	3	1	1
Loo J et al	2018	Biomedical Optics Express	2	1	2	2	1	2	0
Lopes BT et al	2018	American Journal of Ophthalmology	1	1	2	2	1	1	1
López-Linares K et al	2018	Medical Image Analysis	2	1	1	2	2	2	0
Lu D et al	2018	Scientific Reports	4	2	1	2	1	2	0
Lu D et al	2018	Medical Image Analysis	3	1	1	2	2	2	0
Lu Y et al	2018	Cancer Research	1	1	1	2	2	1	0
Mannil M et al	2018	Journal of Urology	1	1	1	2	2	1	1
Marsh JN et al	2018	IEEE Transactions on Medical Imaging	4	1	2	2	2	2	1
Min J et al	2018	ACS Nano	1	2	2	2	3	1	1
Mohamed AA et al	2018	Medical Physics	6	1	1	2	1	2	0
Myburgh HC et al	2018	Biomedical Signal Processing and Control	2	1	2	2	1	1	0
Nahid AA et al	2018	Biomedical Research (India)	2	1	2	2	4	1	0
Nakagawa K et al	2019	Gastrointestinal Endoscopy	1	1	2	3	2	1	0
Nakao T et al	2018	Journal of Magnetic Resonance Imaging	1	1	1	2	1	1	0
Nam JG et al	2019	Radiology	3	1	1	3	2	1	1
Niazi MKK et al	2018	PLoS ONE	4	2	2	2	1	2	0
Ning Z et al	2019	IEEE Journal of Biomedical and Health Informatics	2	1	1	3	1	2	0
Nishio M et al	2018	PLoS ONE	5	2	1	2	1	1	0
Olczak J et al	2017	Acta Orthopaedica	2	1	1	1	1	1	0
Orlando JI et al	2018	Computer Methods and Programs in Biomedicine	12	1	2	2	1	1	0
Panicker RO et al	2018	Biocybernetics and Biomedical Engineering	3	1	2	2	1	2	0
Pathan S et al	2018	Biomedical Signal Processing and Control	3	1	2	2	1	2	0
Perre AC et al	2019	Computer Methods in Biomechanics and Biomedical Engineering: Imaging and Visualization	1	1	1	3	4	1	0
Prahs P et al	2018	Graefe's Archive for Clinical and Experimental Ophthalmology	1	1	2	2	1	1	0
Raghavendra U et al	2018	Biomedical Signal Processing and Control	4	1	2	2	1	2	1
Rajaraman S et al	2018	PeerJ	2	2	2	2	1	2	1
Rajaraman S et al	2018	Journal of Medical Imaging	1	1	2	2	4	2	0
Rajpurkar P et al	2018	PLoS Medicine	2	1	1	2	3	1	1
Rasti R et al	2018	IEEE Transactions on Medical Imaging	5	1	2	2	2	2	1
Rong Y et al	2019	IEEE Journal of Biomedical and Health Informatics	3	1	2	3	1	1	0
Sacca V et al	2019	Brain Imaging and Behavior	1	1	1	3	1	2	0
Samala RK et al	2018	Physics in Medicine and Biology	1	1	1	2	1	1	1
Sangeethaa SN et al	2018	Journal of Medical Systems	1	1	2	2	1	1	1
Sato M et al	2018	Oncology Letters	1	1	2	2	1	1	0
Savala R et al	2018	Diagnostic Cytopathology	1	1	2	2	1	1	0
Schlegl T et al	2018	Ophthalmology	2	1	2	2	2	2	1
Sheikhzadeh F et al	2018	PLoS ONE	6	2	2	2	1	1	1
Shen X et al	2018	Scientific Reports	5	2	2	2	1	1	0
Shichijo S et al	2017	EBioMedicine	2	1	2	1	2	1	0
Singh R et al	2018	PLoS ONE	7	2	1	2	1	1	0
Slama AB et al	2018	Biomedical Research (India)	3	1	2	2	4	1	0
Smith KP et al	2018	Journal of Clinical Microbiology	1	2	2	2	1	1	0
Song Y et al	2018	Ophthalmology	3	1	2	2	2	1	1
Song Y et al	2018	Journal of Magnetic Resonance Imaging	2	1	1	2	1	1	0
Stoffel E et al	2018	European Journal of Radiology Open	1	1	1	2	4	1	1
Streba CT et al	2012	World Journal of Gastroenterology	1	1	1	1	1	2	0
Tiulpin A et al	2018	Scientific Reports	6	2	1	2	1	1	0
Tomita N et al	2018	Computers in Biology and Medicine	3	1	1	2	1	1	0
Tran TT et al	2018	Otology and Neurotology	1	1	2	2	1	2	0
Treder M et al	2018	Graefe's Archive for Clinical and Experimental Ophthalmology	2	1	2	2	1	1	1
Tschandl P et al	2019	JAMA Dermatology	1	1	2	3	2	1	1
Urakawa T et al	2019	Skeletal Radiology	1	1	1	3	1	1	0
van Grinsven MJJP et al	2016	IEEE Transactions on Medical Imaging	6	1	2	1	2	1	1
Vogel JW et al	2018	Brain	1	1	1	2	3	1	0
Walsh SLF et al	2018	Lancet Respiratory Medicine	1	1	1	2	3	1	0
Wanders JOP et al	2018	Breast Cancer Research	1	1	1	2	2	1	1
Wang C et al	2018	BioMedical Engineering Online	1	1	1	2	1	1	1
Wang H et al	2018	Journal of X-Ray Science and Technology	1	2	1	2	1	1	0
Wang K et al	2019	Gut	1	1	1	3	3	1	1
Wang S et al	2018	Quantitative Imaging in Medicine and Surgery	1	1	1	2	1	1	0
Wu L et al	2019	Endoscopy	1	1	2	3	2	1	0
Ye H et al	2019	European Radiology	4	1	1	3	1	1	0
Yoon H et al	2019	Journal of Digital Imaging	3	1	2	3	1	1	1
Yousefi M et al	2018	Computers in Biology and Medicine	4	1	1	2	1	1	1
Yu C et al	2018	PLoS ONE	8	2	2	2	1	2	0
Zhang C et al	2019	Oncologist	1	1	1	3	2	1	1
Zhang X et al	2018	BMC Medical Informatics and Decision Making	1	1	2	2	1	1	0
Zhang Y et al	2019	IEEE Access	1	2	2	3	1	2	0
Zhao W et al	2018	Cancer Research	2	1	1	2	2	2	0
Zhao X et al	2018	International Journal of Computer Assisted Radiology and Surgery	5	1	1	2	1	2	0
Zhou Y et al	2018	IEEE Transactions on Biomedical Engineering	1	1	1	2	1	1	0
Zreik M et al	2018	Medical Image Analysis	4	1	1	2	2	2	0
